# Supplementary material for: Degradation of Toluene from Gas Streams by Heterogeneous Fenton Oxidation in a Slurry Bubble Reactor with Activated Carbon-Based Catalysts
Source: Nanomaterials (Basel). 2022 Sep 21;12(19):3274. doi: 10.3390/nano12193274 (PMC9565738; doi:10.3390/nano12193274)
Supplement: Supplementary file 1 [file nanomaterials-12-03274-s001.zip]

Archive with 1 entries (1 files):
- nanomaterials-1871098-supplementary.pdf
